# Supplementary material for: Multiple massive domestication and recent amplification of Kolobok superfamily transposons in the clawed frog Xenopus
Source: Zoological Lett. 2018 Jun 16;4:17. doi: 10.1186/s40851-018-0100-4 (PMC6004289; doi:10.1186/s40851-018-0100-4)
Supplement: Supplementary file 5 — Table S1. Name for the Kolobok superfamily transposase query used in the tblastn search. Name for the source transposon in Repbase and protein length are shown. (XLSX 31 kb) [file 40851_2018_100_MOESM5_ESM.xlsx]

## Sheet: TableS1_queries
query transposase protein	source TE	protein length
Kolobok-1_XT1p	Kolobok-1_XT repbase; DNA; VRT; 6543 BP.	814
Kolobok-1_LCh_1p	Kolobok-1_LCh repbase; DNA; VRT; 7741 BP.	650
Kolobok-2_XT1p	Kolobok-2_XT repbase; DNA; VRT; 8367 BP.	783
Kolobok-3_DR_1p	Kolobok-3_DR repbase; DNA; ZEB; 5966 BP.	570
Kolobok-2_DR_1p	Kolobok-2_DR repbase; DNA; ZEB; 6700 BP.	771
Kolobok-1_DR1p	Kolobok-1_DR repbase; DNA; ZEB; 6303 BP.	701
Kolobok-5_LMi_1p	Kolobok-5_LMi repbase; DNA; INV; 2431 BP.	383
Kolobok-3_LMi_1p	Kolobok-3_LMi repbase; DNA; INV; 2553 BP.	473
Kolobok-12_HM_1p	Kolobok-12_HM repbase; DNA; INV; 2787 BP.	595
Kolobok-7_CGi_1p	Kolobok-7_CGi repbase; DNA; INV; 5660 BP.	827
Kolobok1-1-HM_1p	Kolobok1-1_HM repbase; DNA; INV; 2748 BP.	521
Kolobok-1_SKow_1p	Kolobok-1_SKow repbase; DNA; INV; 11323 BP.	561
Kolobok-1_PBa_1p	Kolobok-1_PBa repbase; DNA; INV; 1561 BP.	255
Kolobok-1_TV1p	Kolobok-1_TV repbase; DNA; INV; 1929 BP.	401
Kolobok-2_LMi_1p	Kolobok-2_LMi repbase; DNA; INV; 1790 BP.	332
Kolobok-2_CGi_1p	Kolobok-2_CGi repbase; DNA; INV; 8171 BP.	708
Kolobok-1_DBp_1p	Kolobok-1_DBp repbase; DNA; INV; 2765 BP.	587
Kolobok-11_CGi_1p	Kolobok-11_CGi repbase; DNA; INV; 3091 BP.	618
Kolobok-8_LMi_1p	Kolobok-8_LMi repbase; DNA; INV; 2526 BP.	540
Kolobok-2_TV1p	Kolobok-2_TV repbase; DNA; INV; 2566 BP.	465
Kolobok-1_BF1p	Kolobok-1_BF repbase; DNA; INV; 6258 BP.	835
Kolobok-6_HM_1p	Kolobok-6_HM repbase; DNA; INV; 2199 BP.	337
Kolobok-4_CGi_1p	Kolobok-4_CGi repbase; DNA; INV; 5372 BP.	906
Kolobok-6_CGi_1p	Kolobok-6_CGi repbase; DNA; INV; 5227 BP.	651
Kolobok-20_HMa_1p	Kolobok-20_HMa repbase; DNA; INV; 2728 BP.	596
Kolobok-9_CGi_1p	Kolobok-9_CGi repbase; DNA; INV; 5217 BP.	893
Kolobok-17_HM_1p	Kolobok-17_HM repbase; DNA; INV; 2762 BP.	592
Kolobok-1_CTe_1p	Kolobok-1_CTe repbase; DNA; INV; 6607 BP.	785
Kolobok-8_HM_1p	Kolobok-8_HM repbase; DNA; INV; 2737 BP.	591
Kolobok-2_HM_1p	Kolobok-2_HM repbase; DNA; INV; 2608 BP.	599
Kolobok-8_CGi_1p	Kolobok-8_CGi repbase; DNA; INV; 4072 BP.	646
Kolobok-3_HM_1p	Kolobok-3_HM repbase; DNA; INV; 2641 BP.	634
Kolobok-24_HMa_1p	Kolobok-24_HMa repbase; DNA; INV; 2759 BP.	655
Kolobok-18_HM_1p	Kolobok-18_HM repbase; DNA; INV; 2579 BP.	515
Kolobok-4_LMi_1p	Kolobok-4_LMi repbase; DNA; INV; 2702 BP.	573
Kolobok-5_HM_1p	Kolobok-5_HM repbase; DNA; INV; 2833 BP.	559
Kolobok-11_HM_1p	Kolobok-11_HM repbase; DNA; INV; 2738 BP.	596
Kolobok-9_HM_1p	Kolobok-9_HM repbase; DNA; INV; 2818 BP.	630
Kolobok-23_HMa_1p	Kolobok-23_HMa repbase; DNA; INV; 2790 BP.	583
Kolobok-13_HM_1p	Kolobok-13_HM repbase; DNA; INV; 2751 BP.	600
Kolobok-7_LMi_1p	Kolobok-7_LMi repbase; DNA; INV; 2450 BP.	561
Kolobok-7_HM_1p	Kolobok-7_HM repbase; DNA; INV; 2756 BP.	589
KolobokN-1x_NVi_1p	Kolobok1-N1_NVi repbase; DNA; INV; 2156 BP.	214
Kolobok-3_Aplcal_1p	Kolobok-3_Aplcal repbase; DNA; INV; 5081 BP.	602
KolobokE-1_TC_1p	KolobokE-1_TC repbase; DNA; INV; 4974 BP.	798
Kolobok-4_TV1p	Kolobok-4_TV repbase; DNA; INV; 5196 BP.	455
Kolobok-1_CB1p	Kolobok-1_CB repbase; DNA; INV; 3212 BP.	418
Kolobok-1_NaeGru_1p	Kolobok-1_NaeGru repbase; DNA; INV; 2434 BP.	632
Kolobok-15_HM_1p	Kolobok-15_HM repbase; DNA; INV; 2820 BP.	622
Kolobok-2_BF1p	Kolobok-2_BF repbase; DNA; INV; 6496 BP.	803
Kolobok-14_HM_1p	Kolobok-14_HM repbase; DNA; INV; 2755 BP.	614
Kolobok-4_HM_1p	Kolobok-4_HM repbase; DNA; INV; 2782 BP.	610
Kolobok-19_HMa_1p	Kolobok-19_HMa repbase; DNA; INV; 2575 BP.	601
Kolobok-1_CGi_1p	Kolobok-1_CGi repbase; DNA; INV; 3458 BP.	615
Kolobok-1_NVi_1p	Kolobok-1_NVi repbase; DNA; INV; 3222 BP.	585
Kolobok-1_LMi_1p	Kolobok-1_LMi repbase; DNA; INV; 2566 BP.	570
Kolobok-12_CGi_1p	Kolobok-12_CGi repbase; DNA; INV; 7418 BP.	741
Kolobok1-N2_NVi_1p	Kolobok1-N2_NVi repbase; DNA; INV; 2705 BP.	428
Kolobok-1_SIn_1p	Kolobok-1_SIn repbase; DNA; INV; 2775 BP.	465
Kolobok-2_AP_1p	Kolobok-2_AP repbase; DNA; INV; 4046 BP.	588
Kolobok-2_Aplcal_1p	Kolobok-2_Aplcal repbase; DNA; INV; 3779 BP.	572
Kolobok-10_HM_1p	Kolobok-10_HM repbase; DNA; INV; 2763 BP.	599
Kolobok-6_LMi_1p	Kolobok-6_LMi repbase; DNA; INV; 1579 BP.	270
Kolobok-21_HMa_1p	Kolobok-21_HMa repbase; DNA; INV; 2743 BP.	582
Kolobok-16_HM_1p	Kolobok-16_HM repbase; DNA; INV; 2838 BP.	595
