# Supplementary material for: Multiple massive domestication and recent amplification of Kolobok superfamily transposons in the clawed frog Xenopus
Source: Zoological Lett. 2018 Jun 16;4:17. doi: 10.1186/s40851-018-0100-4 (PMC6004289; doi:10.1186/s40851-018-0100-4)
Supplement: Supplementary file 6 — Table S2. Primer sequences used in PCR to clone XKol-Tpase CDSs from the X. tropicalis Nigerian and Asashima lineages. (XLSX 33 kb) [file 40851_2018_100_MOESM6_ESM.xlsx]

## Sheet: Table_S2_primers
CDS	N or C	primer sequence
Tr1	N	CCTTAATTTCAATTTTCAGCATGCCTAGCT
Tr1	C	ACAATTTATTTACAAACCGTATCACTCATC
Tr2	N	CAGTCGATATGCCAAAGTGCATTAGTCATC
Tr2	C	AACCTAAGAACTTGCTCGCATTAGAGACCT
Tr3	N	CACCTTTGCAACAAGGTTCTCAGCAAATGC
Tr3	C	CACAGTACAATGCACGGTAAGTCTTGTATG
Tr4	N	GTTCGGTATGCCAAAGTGTATTGTAAATGG
Tr4	C	CCCCACCCTACAGTTTGCACATTAGATCTA
Tr6	N	TCTACACCGGTAAAATCAATGCAACCCACC
Tr6	C	CCATAGTTTAACATCTTGAAAAACGAGACA
Tr7	N	CTAGGTAAGATCATCATGCCTAGCTGTATA
Tr7	C	GCACTTTATCGAGCAAATCTTGACACATGT
Tr8	N	GTTTTCCAGACGCATTTTTTTAAAAATGCC
Tr8	C	GAATGTACATCAGATTAGCACGTTCCAAAC
Tr10	N	CAGGTAGAAACAATGACAAAATGCATAGTG
Tr10	C	GTTACTGCACTATGGTGGCTAAGGCCTAAG
Tr12	N	TTCCAGTAGCAATCATGCCCAGCTGCATTG
Tr12	C	GTTTACATGTCCCGATCTTGAAATCTTGAC
Tr13	N	CAGATCACTGGAAAATGCCAAAATGTATAG
Tr13	C	CGTCTAACGTTCATTCACAAAGAACGTCTC
Tr15	N	ATTTTCCCTATGTCCTTTCTACAGCATGCC
Tr15	C	AATGACATTACTATTCTCTCTCAAATCGAG
Tr16	N	GCTGTTTTGCAGATTAAGCAATCATGCCAA
Tr16	C	ACTTTAGTTGGTTGCTCAAGTGCAAGGTTG
Tr17	N	TAGTTGCACACCATGCCAACTTGCATAGTG
Tr17	C	AGAATGACAGAACTTCCCTCTGAAACGTTC
Tr18	N	CTGTTTCAACAGATCCCTGATAAAATGCCG
Tr18	C	GACATATGTCAGGGTCTTGCAAAGCATGAC
Tr19	N	TGCCTTCTTAGGTTACAACTAAACATGCCA
Tr19	C	TGTAGAAAATATTTTTAACTTAGCGGAGTA
Tr20	N	TCAGTTCTAATTCACCATAATGCCTAAGTG
Tr20	C	TTTAGCAAGTCGTGCCTATAACCAGGCTCT
Tr22	N	AGGATAATGCCTTGCTGCATAGTTAAACAG
Tr22	C	CAAAGATCCAAACATAGTATCAGAACCTTG
Tr24	N	TTTCAGGCGATTGCTGACGATGCCG
Tr24	C	ATAAACCGCCCCTTTAATCGCTCAC
Tr26	N	GGATACAGTGCAGTGTCCCAATGCTGTTGA
Tr26	C	CAGAGCACAAAATACAGCCTCCAGCTTACC
Tr27	N	GGTTATTTTCTAGAATGCCAAAGTGTTTGG
Tr27	C	ACTTACCTGATTCATGCATTAGGCATTTCG
Tr28	N	TATTTTAGGTGCTGTTAAAATGCCA
Tr28	C	CTTGTACTATAGGAGTTTTTCTGTG
Tr29	N	TATTTTAGGTGCTGTGAAAATGCCC
Tr29	C	TTTCCAGTCTGGTTTCCATCTTGAA
Tr30	N	GTTGTACAGTGCTGTGGAATATGTTGGCAC
Tr30	C	TCCGCCCAAAGAATATTCCCTACAACTGTC
Tr31	N	GCCAAATGCATTGCTGAATTGCTGCATTGT
Tr31	C	GGGGTTGATATTTACACTTAAGAGCTGGGC
Tr32	N	TTATTTTTCAGATTCATCTGCAAACATGCC
Tr32	C	GCTGTGCAATCACAGTCAATTTTTCAGGTC
Tr33	N	GGTTTAAATCATGCCGAATTGCATTTCACC
Tr33	C	CATTTTTGGGCAGGGCATATCTAGAATGGC
Tr34	N	CACTTTCAGAGATGAGTAATGTGCTGACAC
Tr34	C	AAGAGGAACGTCCCAGAGAGTTTATAACTG
Tr38	N	CCAAATGTTTGTGCCTAACAGGTATCCGAC
Tr38	C	GTGATCTACAGATATCAGTCATGTGACTGG
