# Supplementary material for: Multiple massive domestication and recent amplification of Kolobok superfamily transposons in the clawed frog Xenopus
Source: Zoological Lett. 2018 Jun 16;4:17. doi: 10.1186/s40851-018-0100-4 (PMC6004289; doi:10.1186/s40851-018-0100-4)
Supplement: Supplementary file 7 — Table S3. Results of blastn searches to identify truncated copies of XKol-Tpase genes. Prospective XKol-Tpase CDS used as a query, locus of the CDS, hit locus of the blastn search (e-value <1e-100), and its length (bp) are shown. (XLSX 30 kb) [file 40851_2018_100_MOESM7_ESM.xlsx]

## Sheet: TableS3_hit_regions
query CDS	subfamily	query locus	hit locus	length
Tr1		Chr05:4592573..4595167(-)	Chr09:25214669..25215822(+)	1154
Tr2	A5	Chr02:100830975..100833458(+)	Chr01:63997857..64000339(-)	2483
			Chr01:75843405..75845202(-)	1798
			Chr02:37361377..37363253(+)	1877
Tr3		Chr01:90056839..90059247(+)	-	-
Tr4	D7	Chr09:49289527..49291908(+)	-	-
Tr5	A2	scaffold_769:44126..46486(-)	Chr01:71637575..71638447(-)	873
			Chr02:79581932..79584074(-)	2143
			Chr03:136257655..136259530(-)	1876
			Chr04:49449295..49451222(+)	1928
			Chr05:64714464..64715390(-)	927
			Chr07:61525215..61527240(-)	2026
			Chr09:44144841..44147142(-)	2302
			scaffold_381:58060..60610(+)	2551
			scaffold_470:33001..34508(-)	1508
			scaffold_61:657144..659072(+)	1929
Tr6		scaffold_3164:2182..4536(-)	Chr01:73126067..73127175(+)	1109
			Chr01:80631385..80631761(-)	377
			Chr06:40950792..40953144(-)	2353
			Chr06:48802060..48803432(+)	1373
			Chr07:61542849..61544929(-)	2081
Tr7	A6	Chr02:77614330..77616681(-)	Chr01:75874100..75875826(-)	1727
			Chr06:38176832..38179143(+)	2312
Tr8	A2	Chr08:54548260..54550611(+)	Chr01:71637787..71638443(-)	657
			Chr02:79582120..79584074(-)	1955
			Chr03:136257643..136259530(-)	1888
			Chr04:49449295..49450979(+)	1685
			Chr05:64714464..64715390(-)	927
			Chr07:61525427..61527256(-)	1830
			Chr09:44145081..44147142(-)	2062
			scaffold_381:58065..58836(+)	772
			scaffold_61:657146..658831(+)	1686
Tr9	A6	Chr02:55486066..55488417(+)	Chr01:75874100..75875826(-)	1727
			Chr06:38176832..38179143(+)	2312
Tr10	D5	Chr08:50277255..50279597(+)	-	-
Tr11	A2	scaffold_609:18293..20635(-)	Chr01:71637787..71638326(-)	540
			Chr02:79582120..79584074(-)	1955
			Chr03:136257643..136259530(-)	1888
			Chr04:49449295..49450979(+)	1685
			Chr05:64714464..64715390(-)	927
			Chr07:61525427..61527256(-)	1830
			Chr09:44145081..44147142(-)	2062
			scaffold_381:58065..58836(+)	772
			scaffold_61:657146..658831(+)	1686
Tr12		Chr06:112308032..112310368(-)	Chr03:122000296..122001072(+)	777
			Chr04:103772015..103772575(+)	561
			Chr05:74050007..74053213(-)	3207
			Chr05:109021839..109023227(-)	1389
			Chr09:25288806..25290768(+)	1963
			scaffold_2530:1..1518(+)	1518
			scaffold_29:23539..25367(-)	1829
			scaffold_57:413..1139(+)	727
			scaffold_57:6848..7782(+)	935
Tr13	D1	Chr02:162067553..162069883(-)	-	-
Tr14	A3	scaffold_51:231432..233759(-)	Chr01:96616127..96617100(-)	974
			Chr04:54731435..54731859(-)	425
			Chr04:55474190..55474601(+)	412
			Chr09:25213862..25216171(+)	2310
			Chr09:41013139..41014599(-)	1461
Tr15	A3	Chr01:83498100..83500424(+)	Chr01:96616127..96617100(-)	974
			Chr04:54731435..54731859(-)	425
			Chr04:55474190..55474601(+)	412
			Chr09:25213862..25216171(+)	2310
			Chr09:41013139..41014599(-)	1461
Tr16	D4	Chr04:108160710..108163031(-)	-	-
Tr17		Chr09:29639969..29642278(-)	-	-
Tr18		Chr02:66952233..66954539(-)	-	-
Tr19	D2	Chr04:41679747..41682050(+)	-	-
Tr20	A4	scaffold_16:1256554..1258851(+)	Chr05:65762707..65765667(+)	2961
			Chr06:41656057..41657234(-)	1178
			scaffold_470:14449..15563(+)	1115
			scaffold_53:170162..170721(+)	560
Tr21	A1	Chr04:107657217..107659511(+)	Chr01:86118569..86119306(-)	738
			Chr02:109158450..109160127(+)	1678
			Chr04:62228445..62228909(+)	465
			Chr04:62232301..62232986(+)	686
			Chr05:54049027..54050590(+)	1564
			Chr05:54185581..54187708(-)	2128
			Chr06:24803786..24804093(-)	308
			Chr09:25906917..25908903(-)	1987
			Chr09:28312164..28315959(+)	3796
Tr22	A1	Chr01:168455606..168457900(-)	Chr01:86118569..86119306(-)	738
			Chr02:109158450..109160127(+)	1678
			Chr04:62228445..62228909(+)	465
			Chr04:62232301..62232986(+)	686
			Chr05:54049027..54050590(+)	1564
			Chr05:54185581..54187708(-)	2128
			Chr06:24803786..24804093(-)	308
			Chr09:25906917..25908903(-)	1987
			Chr09:28312164..28315959(+)	3796
Tr23	A1	Chr03:106168762..106171056(-)	Chr01:86118569..86119306(-)	738
			Chr02:109158450..109160127(+)	1678
			Chr04:62228445..62228909(+)	465
			Chr04:62232301..62232986(+)	686
			Chr05:54049027..54050590(+)	1564
			Chr05:54185581..54187708(-)	2128
			Chr06:24803786..24804093(-)	308
			Chr09:25906917..25908903(-)	1987
			Chr09:28312164..28315959(+)	3796
Tr24		scaffold_561:30795..33086(-)	-	-
Tr25	A4	Chr01:107512548..107514821(+)	Chr05:65762726..65765668(+)	2943
			Chr06:41656045..41657178(-)	1134
			scaffold_470:14558..15568(+)	1011
			scaffold_53:170181..170723(+)	543
Tr26		Chr09:13318232..13320439(-)	-	0
Tr27		scaffold_4830:88..2292(-)	Chr01:45229745..45231290(+)	1546
			Chr01:86085092..86086518(+)	1427
			Chr04:69164503..69167189(+)	2687
			Chr06:126863332..126864362(+)	1031
			Chr06:126867557..126867870(+)	314
Tr28	D3-1	Chr04:128872195..128874363(-)	-	-
Tr29	D3-2	Chr04:128881775..128883943(-)	-	-
Tr30	D6-1	Chr09:10540280..10542436(+)	-	-
Tr31	D6-1	Chr09:10547870..10549993(+)	-	-
Tr32	D8	Chr03:80573408..80575504(+)	-	-
Tr33	D6-2	Chr09:10557320..10559413(+)	Chr09:10552477..10552912(+)	436
Tr34	D9	scaffold_731:1892..3937(-)	-	-
Tr35	A5	Chr05:37113502..37115535(-)	Chr01:63997857..63999828(-)	1972
			Chr01:75843405..75845202(-)	1798
			Chr02:37361377..37363253(+)	1877
Tr36	A2	scaffold_161:120530..122407(+)	Chr02:79582440..79584074(-)	1635
			Chr03:136257787..136259530(-)	1744
			Chr04:49449297..49450659(+)	1363
			Chr05:64714622..64715390(-)	769
			Chr07:61526079..61527254(-)	1176
			Chr09:44145401..44147142(-)	1742
			scaffold_381:58360..58866(+)	507
			scaffold_61:657145..658510(+)	1366
Tr37		Chr01:130854739..130856610(-)	-	-
Tr38		Chr09:29654976..29656787(-)	-	-
Lv1		chr9_10L:117582522..117585011(-)	Scaffold1392:2..558(-)	557
			Scaffold15310:21..853(+)	833
			chr5L:155932019..155934412(-)	2394
			chr5L:156026510..156028001(-)	1492
Lv2		chr6S:1512718..1515198(-)	chr6L:1130094..1130869(-)	776
Lv3		chr1L:4995471..4997924(-)	chr6L:46455828..46458880(+)	3053
			chr6S:65223268..65224443(+)	1176
			chr7L:124169629..124171183(+)	1555
			chr7S:48085527..48086791(+)	1265
Lv4	D5	chr8L:50116481..50118844(+)	-	-
Lv5		chr8L:99349197..99351548(-)	-	-
Lv6		Scaffold261:26626..28977(+)	chr4L:60224801..60227141(-)	2341
			chr6L:153317977..153320256(+)	2280
Lv7	D1	chr2L:167641114..167643453(-)	-	-
Lv8	D1	chr2S:147754724..147757057(-)	-	-
Lv9	D7	chr9_10L:77656066..77658378(+)	-	-
Lv10	D4	chr4S:91247377..91249686(-)	chr4L:110803748..110804421(-)	674
Lv11	D2	chr4S:1463674..1465929(-)	Scaffold105792:1..216(-)	216
Lv12	D8	chr3L:58143401..58145647(+)	-	-
Lv13	D6-2	chr9_10L:110876140..110878383(-)	-	-
Lv14	D3-2	chr4L:133759875..133762109(+)	-	-
Lv15	D9	chr4S:20852192..20854426(-)	-	-
Lv16	D2	chr4L:26594086..26596320(+)	chr4L:26607470..26608676(+)	1207
Lv17	D2	chr4S:1470489..1472717(-)	Scaffold105792:1..216(-)	216
			chr4L:26607474..26608279(+)	806
Lv18		chr6L:145404209..145406428(-)	-	-
Lv19	D6-1	chr9_10L:110897783..110899978(-)	-	-
Lv20	D3-1	chr4S:112529046..112531238(-)	-	-
Lv21	D3-2	chr4S:112539344..112541533(-)	-	-
Lv22	D3-1	chr4L:133769461..133771647(+)	-	-
Lv23		Scaffold22:1796503..1798647(-)	chr1S:120197947..120199446(-)	1500
			chr5L:155926335..155927788(-)	1454
			chr5S:114846613..114847516(+)	904
Lv24		chr4L:26633802..26635940(+)	-	-
